# Supplementary material for: Aal-circRNA-407 regulates ovarian development of Aedes albopictus, a major arbovirus vector, via the miR-9a-5p/Foxl axis
Source: PLoS Pathog. 2023 May 5;19(5):e1011374. doi: 10.1371/journal.ppat.1011374 (PMC10191370; doi:10.1371/journal.ppat.1011374)
Supplement: S1 Data — (XLSX) [file ppat.1011374.s001.xlsx]

## Sheet: Fig. 2B
Number of each category - Female			9
exon-exon	4577		exon-exon	5842
exon-intron/intron-exon	119		exon-intron/intron-exon	183
exon-intergenic/intergenic-exon	105		exon-intergenic/intergenic-exon	153
intron-intron	316		intron-intron	431
intron-intergenic/intergenic-intron	16		intron-intergenic/intergenic-intron	30
intergenic-intergenic	287		intergenic-intergenic	377

## Sheet: Fig. 2C
Length of exonic circRNAs
Female	Male
1233	2366
768	600
367	560
959	496
813	831
456	1267
328	403
565	617
614	334
434	390
611	349
297	572
463	982
1479	555
857	398
346	870
320	4520
467	482
827	326
1521	635
317	892
996	344
575	1119
1141	824
648	656
545	1404
2263	423
4309	535
1520	433
668	652
224	802
305	553
867	522
306	2260
454	1304
416	1369
543	1764
364	904
510	842
1096	1120
1007	712
991	334
397	585
333	300
1299	478
610	519
996	827
542	1024
537	891
1547	612
1619	572
612	892
1133	558
600	585
424	847
1835	738
1702	789
519	613
662	856
1983	689
645	1050
1173	436
649	970
2000	435
699	271
432	390
1114	929
407	766
421	600
2133	1128
288	234
471	528
523	342
609	279
1698	1049
322	712
2426	870
1471	1267
677	421
1049	544
365	355
1537	418
322	374
1334	1078
969	813
1368	749
581	462
229	1273
569	2101
571	492
480	717
256	416
979	383
300	651
1625	594
2755	824
1168	842
697	487
533	1490
1640	762
667	616
323	586
374	574
447	855
1736	2000
1779	552
1001	248
506	477
865	751
819	510
1087	1096
375	875
214	672
506	403
423	309
899	496
547	532
219	318
219	729
713	357
860	637
652	1196
432	971
1052	289
620	651
1647	1007
356	509
479	820
426	538
1682	928
242	1167
916	621
1264	651
268	838
1230	279
485	430
1045	275
879	551
617	531
607	689
611	945
357	539
400	522
707	418
255	1493
375	322
938	843
2473	441
1388	909
329	506
523	506
462	615
490	290
1491	288
1781	884
542	705
1769	2947
429	444
643	700
781	885
418	1136
950	295
2898	451
2977	1576
533	712
698	1465
2479	1453
210	468
428	544
249	349
1020	404
485	585
690	346
1001	1146
241	1376
160	687
752	1187
1246	899
582	945
333	1886
752	2893
660	1217
2206	361
650	1315
1064	1369
473	530
1204	687
2554	676
1325	507
1129	1212
236	465
300	1152
1211	590
1357	590
554	1135
633	1593
461	1453
942	768
237	317
578	1149
596	305
261	919
649	1842
265	425
1061	725
998	525
201	256
713	677
982	410
477	537
886	2264
847	977
1465	419
1148	376
981	1131
1748	392
459	547
416	749
905	384
640	439
1184	539
496	884
586	578
315	585
994	349
775	1184
1772	348
1181	290
1579	346
224	1064
772	507
489	647
349	553
349	451
285	789
464	445
1051	373
489	1572
613	428
448	1370
1117	1354
660	1966
787	443
883	469
481	881
518	1767
506	281
1264	383
350	618
1385	375
1209	515
1107	609
500	1556
844	342
767	392
818	648
499	552
1124	381
1303	319
438	340
1376	496
1071	1004
786	770
349	662
678	491
236	631
1385	745
645	622
1532	277
949	360
824	468
962	1056
506	1191
1173	670
1232	669
2166	1059
2389	425
1038	181
438	637
945	632
294	442
438	959
1263	653
681	506
265	845
640	859
1062	319
1066	557
1338	236
786	389
236	949
972	336
310	795
1286	612
409	693
530	504
575	592
558	492
1181	710
447	504
342	209
1182	340
416	462
2893	1769
587	482
718	955
731	407
1224	473
1026	213
1469	1334
1883	591
569	905
444	1476
1308	314
1379	445
2035	795
525	702
970	455
1527	302
575	1310
224	372
1836	478
830	668
516	656
364	1552
503	1383
373	1476
2331	482
296	425
336	1184
615	955
203	218
520	280
1048	389
570	554
1552	345
243	509
1016	909
788	397
1046	952
584	1010
582	365
827	209
3105	1368
472	995
1004	619
868	1052
395	555
1067	1171
354	503
943	530
318	1229
924	723
789	455
350	558
383	343
792	1626
710	1653
239	329
640	378
412	570
281	579
738	691
1266	423
509	656
396	652
612	425
509	382
2777	632
1399	217
1114	294
653	511
753	218
681	283
572	2265
1224	839
276	800
1297	1412
424	821
506	565
241	714
423	847
870	373
1471	557
1433	542
839	1103
366	597
219	538
219	1209
847	550
657	254
1049	861
575	585
618	1095
866	1464
708	818
860	1017
972	501
775	790
1420	445
2040	399
358	611
497	422
303	826
1887	1657
311	854
778	351
864	464
2222	1440
499	339
438	882
273	450
479	382
399	854
1228	296
465	854
1440	470
316	691
1002	1262
592	555
360	755
362	421
322	892
747	770
402	305
1289	644
1511	310
575	462
1511	3611
266	884
485	601
316	513
845	266
862	788
892	577
555	1664
308	658
513	505
332	339
227	389
814	1098
1955	294
293	1069
729	640
663	719
564	548
442	612
232	366
502	748
979	966
1473	445
209	441
1130	693
1796	577
1670	751
1068	322
256	457
1362	646
1501	1224
379	469
1128	389
927	1151
415	214
1054	1061
415	410
356	869
255	2012
122	569
243	914
344	702
188	468
263	625
1133	346
1060	181
330	1535
1035	589
295	323
498	487
2277	939
678	668
1049	894
676	1561
248	1008
2130	479
319	1080
222	547
374	547
301	322
623	670
933	688
460	1096
1259	952
460	1427
456	773
1417	644
581	776
389	816
240	651
1482	292
359	408
2637	1193
883	746
507	813
2060	324
456	606
517	643
203	504
430	857
862	423
1067	737
847	1116
209	298
370	323
649	491
649	501
1313	650
1309	1456
629	712
314	575
751	409
1243	395
710	565
753	443
419	1051
455	789
676	993
914	1663
838	1180
4357	596
1275	1166
651	311
566	234
2226	511
1016	1057
817	520
640	770
929	1323
377	1009
716	458
304	1472
424	664
419	386
425	695
1477	1117
756	529
300	1223
4381	311
3657	539
1721	613
1020	685
485	1030
602	705
1360	579
454	581
3060	1427
430	720
202	405
820	584
527	300
957	442
668	475
172	358
1183	430
363	1356
1175	436
432	613
1200	442
887	504
1592	702
521	1674
1586	767
430	672
464	465
1619	524
1003	915
1017	334
1523	850
972	398
972	395
888	733
286	996
432	1283
504	891
1049	745
264	273
2186	496
1153	331
662	382
403	974
264	1038
867	330
431	790
334	582
484	1338
770	928
229	2261
752	679
483	500
191	1819
1482	1186
236	546
561	326
503	462
808	626
1124	1151
578	937
437	836
542	496
419	721
419	544
646	416
989	861
618	367
490	1096
489	797
1383	338
849	426
763	700
988	865
2735	364
953	1161
987	523
714	636
839	718
849	1447
224	389
1493	967
1029	284
430	752
676	337
896	468
2555	739
2930	849
509	998
849	708
476	1297
1434	570
1221	1053
748	346
714	636
1072	1050
814	561
1773	305
520	709
1413	426
2330	537
759	869
197	2027
1466	1110
755	789
1019	389
189	285
867	342
641	614
630	551
256	1167
1076	996
1220	456
332	1306
1653	569
918	1001
1658	602
664	940
1004	670
751	258
1145	718
1857	914
1362	332
586	550
1902	526
756	700
741	554
416	718
513	422
2249	328
995	1314
305	459
373	1180
424	848
715	346
294	456
1125	2037
1043	772
119	894
830	579
2360	222
963	466
440	333
1274	450
652	224
447	348
687	471
1282	790
273	913
751	351
511	526
434	626
754	396
659	365
1980	309
959	1541
308	477
526	368
875	800
1508	518
575	2159
975	687
404	994
401	443
949	675
533	761
299	472
615	1005
528	593
1681	795
965	539
1461	782
385	458
259	700
748	905
615	861
393	507
326	565
720	389
1903	249
685	1216
1760	961
492	565
1039	316
2952	495
1605	922
403	1107
185	465
630	683
1923	2261
260	532
932	306
800	1298
772	873
601	602
403	569
564	872
597	546
775	1001
837	340
242	1504
705	878
705	421
1319	801
286	1306
286	403
518	720
663	1027
879	1383
374	738
315	456
515	475
1143	387
197	730
519	1103
1017	714
507	890
212	321
610	558
1291	688
401	471
1857	900
1768	766
2067	579
526	419
1668	515
283	2079
462	407
2104	399
875	1089
567	969
195	693
551	429
576	346
449	293
746	936
356	258
458	711
339	334
566	669
654	314
527	276
418	422
773	670
453	865
540	864
240	384
1851	929
267	265
644	390
653	647
594	405
462	255
1480	542
694	840
433	916
236	318
548	253
379	500
1818	484
1996	770
1784	1314
1102	1039
418	1445
417	1051
248	338
1060	718
1055	737
2439	849
550	493
1320	513
819	484
538	664
597	263
492	736
432	911
2366	344
1106	540
1452	234
314	845
2643	421
680	949
1540	582
593	346
1269	1305
427	652
1663	982
901	245
419	303
422	593
1460	332
1464	300
1332	1140
922	653
211	274
977	491
565	1123
269	551
1754	891
776	376
582	591
2029	751
790	898
1008	1234
528	802
1378	1369
578	334
367	337
496	840
276	644
339	1178
907	923
1050	482
923	874
329	245
372	1059
1903	678
1875	308
2054	609
292	1112
570	496
1021	581
639	2791
732	512
1040	1658
949	507
366	902
302	311
1562	540
507	600
188	946
1762	404
440	716
570	1064
359	429
729	406
1412	762
1489	1263
332	405
1327	594
384	890
1599	517
824	881
818	406
1349	587
280	292
627	947
682	713
546	472
888	391
1291	811
598	751
2476	628
550	857
1365	992
1708	1295
348	284
435	1247
174	647
1023	447
327	347
292	639
1643	543
753	612
1218	569
1033	751
567	1056
712	632
1643	906
1054	281
522	986
899	377
1347	307
432	1087
636	527
371	289
456	429
801	985
617	646
278	1106
278	518
1452	672
1546	523
588	753
399	981
996	1447
581	558
274	1324
487	648
791	575
471	544
692	591
370	439
682	1224
936	434
536	667
645	445
1453	362
463	753
777	460
296	289
354	347
562	479
186	248
742	1056
1696	387
353	420
1561	690
422	303
967	855
943	541
1503	830
1848	736
1840	515
349	1147
663	537
572	277
519	395
2084	377
1337	452
1053	636
1569	779
824	1309
538	245
172	289
433	1071
794	453
1315	516
313	469
333	1051
861	279
487	493
499	575
278	469
836	1206
505	744
505	337
1083	779
659	643
986	284
1178	993
1099	771
976	895
1587	340
681	941
529	308
162	596
925	673
506	1658
751	569
1142	719
975	469
948	869
1490	907
444	986
335	828
692	318
408	633
335	479
842	986
437	650
484	949
760	770
617	405
1054	303
808	776
483	335
487	474
576	562
485	458
669	491
349	1066
448	813
506	779
1746	382
447	725
181	296
716	672
1301	797
440	289
727	1147
469	681
288	335
591	408
267	626
1150	469
2523	240
1486	472
997	577
423	1073
290	278
180	679
1176	548
706	570
660	266
579	423
423	553
570	652
1054	570
540	972
529
1026
501
1081
431
327
571
299
437
536
530
618
495
231
327
2027
577
249
1068
1092
1187
673
310
689
872
528
1008
908
907
582
655
1600
425
789
1365
2928
2650
265
592
310
633
718
193
1260
668
744
1567
269
1261
489
455
400
1466
471
192
306
616
1100
604
670
874
432
658
692
458
298
215
278
435
261
472
741
1480
1393
691
1562
742
411
3685
339
643
1509
315
597
2611
861
383
604
2527
258
2362
285
258
942
1738
942
269
1744
2565
558
526
401
1354
320
990
529
1596
615
361
220
512
343
489
510
821
1067
1291
945
329
245
4199
893
3171
579
878
460
311
666
320
462
1038
897
276
353
786
778
229
977
1166
1270
1515
368
424
520
1365
1175
2025
181
213
511
1620
227
1707
211
1138
1362
167
815
1172
186
355
668
1390
637
775
524
518
546
949
1304
622
858
583
420
823
398
309
396
398
616
309
1587
249
743
1385
231
1905
861
731
975
1212
522
342
247
1383
2011
369
510
2243
415
185
1717
675
1381
1783
986
264
645
803
1332
1735
702
1134
325
244
215
244
573
1082
343
250
302
480
389
699
901
2501
493
299
208
1069
1217
1659
986
1352
449
592
308
4205
565
1076
947
626
309
289
426
639
277
430
334
444
369
1098
2462
1457
1700
800
1186
732
357
294
632
355
267
747
628
826
477
1356
2498
3398
213
1867
1487
647
509
525
582
736
747
636
321
324
973
238
1595
1377
386
882
607
741
217
958
1126
524
818
377
1550
369
586
2381
813
844
410
509
1500
370
185
880
453
312
929
1254
1029
3142
432
209
419
2454
554
528
752
635
457
2282
923
655
872
601
788
364
283
280
567
1182
409
261
620
2409
389
546
1078
505
921
114
1039
298
1766
691
351
540
1433
700
581
1060
300
455
487
1931
235
2328
349
1123
610
633
362
546
928
308
242
1264
1413
1447
581
478
669
939
432
198
813
942
651
418
183
537
221
454
931
994
1051
752
1031
1564
2019
273
742
613
1522
395
485
273
348
4912
1793
1091
280
1111
259
899
1856
526
2602
1651
342
288
566
684
447
599
2195
1976
413
1326
528
324
253
213
777
290
258
1010
976
486
976
842
537
1223
411
1134
687
911
1535
342
1187
549
2126
1296
299
395
339
1932
319
295
1262
1662
237
713
555
814
1932
372
589
2505
632
1154
522
374
625
243
636
1165
795
1105
907
377
278
300
579
550
1294
924
322
1271
203
1523
509
355
5203
1401
2094
845
450
534
302
468
1095
942
1504
797
972
268
996
521
993
785
882
619
316
1032
3383
425
570
343
184
334
656
687
479
402
1810
1272
588
619
650
265
265
909
488
1792
2285
1076
573
1245
374
773
549
779
344
1101
287
376
272
428
732
591
913
343
1065
633
651
2041
1395
533
356
383
277
2907
1120
905
1316
843
400
445
745
1393
414
527
526
661
306
1168
311
405
1004
485
602
209
388
340
572
461
610
441
649
1466
1668
166
539
795
599
909
773
1365
497
520
1434
2601
1209
748
946
1099
717
1324
1098
1058
1866
1363
1415
1083
1043
975
216
1109
439
575
1391
164
730
982
663
714
890
480
953
698
756
408
639
818
916
699
388
480
2159
329
546
2976
1130
306
1336
1577
895
1219
545
1267
422
1255
237
283
682
2588
1714
277
234
832
309
802
1572
471
748
214
260
582
1303
1205
432
229
282
328
680
393
470
466
3212
338
636
1171
1381
1448
1643
362
345
836
692
412
180
1710
395
2413
1323
336
585
1476
1024
651
523
409
1209
449
718
525
419
290
918
383
862
1250
1100
829
885
560
776
910
357
1241
335
779
704
1744
183
309
743
297
721
1317
1312
1008
1166
1239
641
376
1082
2159
2970
507
409
277
887
414
2335
719
399
961
2183
2779
283
662
650
450
712
325
435
522
199
506
712
450
697
430
842
639
705
536
223
437
264
1221
394
555
1124
309
1385
304
304
348
1609
911
436
809
836
667
1756
1941
320
838
874
761
441
870
310
1478
444
1116
293
291
1076
1023
422
283
593
710
285
266
936
835
289
342
390
489
1051
1909
1912
633
1635
1704
7154
668
338
323
242
942
743
549
822
1125
471
586
449
1624
127
1185
493
332
324
568
441
1024
346
1100
1583
730
721
129
291
215
721
232
870
547
1595
547
1209
932
1394
900
303
913
1151
166
225
598
553
365
688
358
430
1366
4785
522
1261
954
411
813
304
1262
523
337
851
1252
1395
276
393
199
720
1266
1017
163
871
780
2398
1180
754
355
1765
1124
380
803
503
1378
518
646
534
700
672
552
802
344
435
1768
1801
1459
318
1183
395
303
286
224
444
886
318
527
418
685
327
307
745
1183
339
1502
426
1555
1195
433
723
342
342
542
1199
1043
392
1096
431
425
725
470
922
596
993
5251
945
453
886
774
[truncated: 2,579 more rows]

## Sheet: Fig. 2D
Number of distinct circRNA candidates per gene
number	Female	Male
1	2010	2214
2	573	706
3	236	288
4	111	167
5	63	84
6	26	45
7	12	35
8	14	23
9	3	15
10	5	4
11	2	1
12	1	3
13	1	2
14	1	1
15	0	3
>15	2	3

## Sheet: Fig. 3D
CPM of top 10 abundant circRNAs in female and male groups
circRNA	Female CPM	Male CPM
aal-circRNA-48	19.2135	6.96196
aal-circRNA-227	17.4902	13.4439
aal-circRNA-407	16.9953	19.1293
aal-circRNA-165	13.3179	8.40953
aal-circRNA-364	12.0462	12.0431
aal-circRNA-123	11.7813	6.55266
aal-circRNA-172	11.7038	7.52351
aal-circRNA-61	10.6874	4.3617
aal-circRNA-402	10.5695	11.7246
aal-circRNA-104	9.7397	5.00722
aal-circRNA-569	9.47285	16.3095
aal-circRNA-544	9.13106	14.5634
aal-circRNA-546	6.09253	9.72269
aal-circRNA-416	8.1841	9.40221
aal-circRNA-731	1.55837	9.30206
aal-circRNA-510	6.25739	9.19485

## Sheet: Fig. 4D
Resistance of circRNA candidates to RNase R digestion determined by qRT-PCR
aal-circRNA-227					mean	std deviation	SEM
RNase R-	0.00831539	0.0196408	0.0114382		0.0131315	0.00584952	0.00337722
RNase R+	0.00814426	0.0379436	0.0174576		0.0211818	0.0152447	0.00880156
LOC109416253
RNase R-	0.293209	0.655197	0.353553		0.433986	0.193935	0.111969
RNase R+	0.0638133	0.144586	0.0291573		0.0791855	0.0592299	0.0341964
aal-circRNA-407
RNase R-	0.0337259	0.0698304	0.108067		0.0705412	0.0371757	0.0214634
RNase R+	0.0423939	0.0836205	0.0575117		0.0611754	0.020856	0.0120412
LOC109412837
RNase R-	0.168404	0.156041	0.275476		0.199974	0.0656785	0.0379195
RNase R+	0.0321286	0.03125	0.0155171		0.0262985	0.00934736	0.0053967
aal-circRNA-402
RNase R-	0.00418662	0.00786684	0.00803214		0.0066952	0.00217407	0.0012552
RNase R+	0.00480916	0.00909948	0.00647906		0.0067959	0.00216264	0.0012486
LOC109431650
RNase R-	0.00276214	0.00344806	0.00379943		0.00333654	0.000527564	0.000304589
RNase R+	0.000729907	0.00144973	0.000568718		0.000916118	0.000469097	0.000270833
aal-circRNA-364
RNase R-	0.00474295	0.0143779	0.00955188		0.00955759	0.00481749	0.00278138
RNase R+	0.00424506	0.0231957	0.00909948		0.0121801	0.00984373	0.00568328
LOC109406300
RNase R-	0.287175	0.721965	0.420448		0.476529	0.222754	0.128607
RNase R+	0.0268302	0.0387409	0.00652412		0.0240317	0.0162897	0.00940484

## Sheet: Fig. 4E
Log2 fold change (Females V.S. Males) of the selected sex-biased circRNAs
circRNA-2	circRNA-44	circRNA-48	circRNA-98	circRNA-117	circRNA-544	circRNA-569	circRNA-612	circRNA-687	circRNA-731
5.16003	1.53192	1.51203	1.07238	0.931305	-0.61853	-0.73386	-0.94006	-1.47361	-2.52023

## Sheet: Fig. 4F
qRT-PCR analysis of female biased circRNAs
aal-circRNA-2					mean	std deviation	SEM
Female	0.00587987	0.00541058	0.00803214		0.00644086	0.00139792	0.000807088
Male	0.00159746	0.00132481	0.00119398		0.00137209	0.000205853	0.000118849
aal-circRNA-44
Female	0.00238797	0.00274306	0.00379943		0.00297682	0.000734195	0.000423887
Male	0.00140035	0.00164238	0.00198039		0.00167437	0.000291342	0.000168206
aal-circRNA-48
Female	0.00199416	0.00263132	0.00264962		0.00242503	0.000373255	0.000215499
Male	0.00140035	0.00159746	0.00135265		0.00145015	0.000129787	7.49323e-05
aal-circRNA-98
Female	0.00283979	0.00326206	0.00359448		0.00323211	0.000378237	0.000218375
Male	0.00176025	0.00235509	0.00225916		0.00212483	0.000319359	0.000184382
aal-circRNA-117
Female	0.00243815	0.0024551	0.00369554		0.00286293	0.00072111	0.000416333
Male	0.00133402	0.00133402	0.00124469		0.00130425	5.15779e-05	2.97785e-05

## Sheet: Fig. 4G
qRT-PCR analysis of male biased circRNAs
aal-circRNA-544					mean	std deviation	SEM
Female	0.0217929	0.0154099	0.0179484		0.0183837	0.00321368	0.00185542
Male	0.0698304	0.0587202	0.0583146		0.0622884	0.00653476	0.00377284
aal-circRNA-569
Female	0.0113592	0.0105985	0.0120904		0.0113493	0.000745989	0.000430697
Male	0.0490365	0.0463914	0.0426888		0.0460389	0.00318852	0.00184089
aal-circRNA-612
Female	0.0157337	0.0160643	0.0207607		0.0175196	0.00281179	0.00162339
Male	0.0504151	0.0587202	0.0679209		0.0590187	0.00875673	0.0050557
aal-circRNA-687
Female	0.00579892	0.00820091	0.00612956		0.0067098	0.00130188	0.000751642
Male	0.0551689	0.0674518	0.0774817		0.0667008	0.0111753	0.00645208
aal-circRNA-731
Female	0.00159746	0.00170029	0.00142977		0.00157584	0.000136551	7.8838e-05
Male	0.0157337	0.0179484	0.020193		0.0179584	0.00222968	0.00128731

## Sheet: Fig. 5A
Temporal profiles of circRNA candidates at different developmental stages
aal-circRNA-227					mean	std deviation	SEM
0-2h E	0.00407213	0.00487629	0.0033771		0.00410851	0.000750258	0.000433162
2-4h E	0.00560139	0.00897421	0.00418662		0.00625407	0.00245962	0.00142006
4-8h E	0.00765172	0.00929068	0.00497875		0.00730705	0.00217653	0.00125662
8-12h E	0.00315094	0.00430432	0.00283979		0.00343168	0.00077157	0.000445466
12-24h E	0.0021822	0.00333061	0.00198039		0.00249773	0.000728313	0.000420492
1st-2nd L	0.00326206	0.00193963	0.00232267		0.00250812	0.00068044	0.000392852
3rd-4nd L	0.00261314	0.00230663	0.0014199		0.00211322	0.000619688	0.000357777
Pupae	0.00480916	0.00377319	0.00508337		0.00455524	0.000691012	0.000398956
Female	0.0033076	0.00232267	0.00390625		0.00317884	0.000799603	0.000461651
Male	0.00458139	0.00903663	0.00680118		0.0068064	0.00222762	0.00128612
aal-circRNA-407					mean	std deviation	SEM
0-2h E	0.00396078	0.00537321	0.00263132		0.00398844	0.00137116	0.000791638
2-4h E	0.00504825	0.00765172	0.00407213		0.0055907	0.00185042	0.00106834
4-8h E	0.00526263	0.00765172	0.00390625		0.00560687	0.00189632	0.00109484
8-12h E	0.00184777	0.00259509	0.00143972		0.00196086	0.00058593	0.000338287
12-24h E	0.00110633	0.00172403	0.000880127		0.00123683	0.000436824	0.0002522
1st-2nd L	0.00587987	0.00464534	0.00560139		0.00537553	0.000647514	0.000373842
3rd-4nd L	0.00638986	0.00541058	0.00587987		0.00589344	0.000489779	0.000282774
Pupae	0.0216423	0.0172173	0.0179484		0.018936	0.00237209	0.00136953
Female	0.0476956	0.0310341	0.0376815		0.0388037	0.00838723	0.00484237
Male	0.0896222	0.0987552	0.072293		0.0868901	0.013441	0.00776015
aal-circRNA-402					mean	std deviation	SEM
0-2h E	4.88934e-05	7.51431e-05	5.73439e-05		6.04601e-05	1.33994e-05	7.73616e-06
2-4h E	7.20821e-05	0.000136388	5.89561e-05		8.91419e-05	4.1439e-05	2.39248e-05
4-8h E	0.000223103	0.000523327	0.000169081		0.00030517	0.00019085	0.000110187
8-12h E	0.000175043	0.000278507	0.000183746		0.000212432	5.73876e-05	3.31328e-05
12-24h E	0.000121227	0.000135445	0.000107752		0.000121475	1.38485e-05	7.99543e-06
1st-2nd L	0.00219738	0.00129754	0.00126206		0.00158566	0.00053006	0.00030603
3rd-4nd L	0.00182233	0.0016653	0.00178483		0.00175749	8.20063e-05	4.73464e-05
Pupae	0.00120229	0.00123609	0.00152181		0.00132006	0.000175531	0.000101343
Female	0.013697	0.0135084	0.0174576		0.0148877	0.00222764	0.00128613
Male	0.0406669	0.0358968	0.0295643		0.035376	0.00556961	0.00321561
aal-circRNA-364					mean	std deviation	SEM
0-2h E	0.00199416	0.00372124	0.00184777		0.00252106	0.00104196	0.000601578
2-4h E	0.00352051	0.00587987	0.00289946		0.00409995	0.00157243	0.00090784
4-8h E	0.00560139	0.00792156	0.00418662		0.00590319	0.00188567	0.00108869
8-12h E	0.00287943	0.00377319	0.00280069		0.0031511	0.000540177	0.000311871
12-24h E	0.00387927	0.00564035	0.00335377		0.00429113	0.00119764	0.000691455
1st-2nd L	0.00255936	0.00219738	0.00237147		0.00237607	0.000181035	0.000104521
3rd-4nd L	0.00461325	0.0033076	0.00369554		0.00387213	0.000670501	0.000387114
Pupae	0.00885066	0.00803214	0.00831539		0.0083994	0.000415674	0.000239989
Female	0.00501338	0.00300171	0.00501338		0.00434282	0.00116144	0.000670558
Male	0.0106722	0.0170983	0.0196408		0.0158038	0.00462234	0.00266871

## Sheet: Fig. 5B
Spatial expression patterns of circRNA candidates in different tissue of females
aal-circRNA-227					mean	std deviation	SEM
Head	0.00942037	0.0172173	0.00484261		0.0104934	0.00625673	0.00361232
Thorax	0.00254168	0.00458139	0.0010911		0.00273806	0.00175341	0.00101233
Mid gut	0.00552427	0.00304361	0.000676323		0.0030814	0.0024242	0.00139961
Ovary	0.00680118	0.00529924	0.00085606		0.00431882	0.00309144	0.00178484
Fat body	0.00323953	0.00379943	0.000963118		0.00266736	0.00150223	0.000867315
aal-circRNA-407					mean	std deviation	SEM
Head	0.00754638	0.00975258	0.00315094		0.00681663	0.00336077	0.00194034
Thorax	0.0110485	0.0100268	0.0113592		0.0108115	0.000697112	0.000402478
Mid gut	0.000206725	0.000782295	0.000553166		0.000514062	0.000289771	0.000167299
Ovary	0.00504825	0.00145981	0.000690534		0.00239953	0.00232588	0.00134285
Fat body	0.017337	0.0108212	0.0235195		0.0172259	0.00634989	0.00366611
aal-circRNA-402					mean	std deviation	SEM
Head	0.00975258	0.00634572	0.00922651		0.0084416	0.00183405	0.00105889
Thorax	0.0579118	0.0540336	0.0620683		0.0580045	0.00401816	0.00231988
Mid gut	0.00182233	0.000560888	0.000380451		0.000921223	0.000785579	0.000453554
Ovary	0.00454974	0.00141009	0.00159746		0.0025191	0.00176108	0.00101676
Fat body	0.00508337	0.00254168	0.00212253		0.00324919	0.00160221	0.000925035
aal-circRNA-364					mean	std deviation	SEM
Head	0.0219445	0.0332616	0.0363979		0.0305346	0.00760281	0.00438949
Thorax	0.00501338	0.0067542	0.0129581		0.0082419	0.00417608	0.00241106
Mid gut	0.00860863	0.0103804	0.0127797		0.0105896	0.0020934	0.00120862
Ovary	0.00885066	0.00612956	0.00988872		0.00828965	0.00194136	0.00112084
Fat body	0.00708999	0.00797666	0.0111254		0.00873068	0.00212074	0.00122441

[truncated: 23 more sheets: Fig. 5C, Fig. 6A-6B, Fig. 6C-6D, Fig. 6E-6I, Fig. 6J, Fig. 7A, Fig. 7D-7E, Fig. 7G, Fig. 7H, Fig. 8B, Fig. 8F-8G, Fig. 9B-9C, Fig. 9D, Fig. 9F-9G, Fig. 10C, Fig. 10E, Fig. 10G, Fig. 10H, Fig. 11B, Fig. 11D …]
