# Supplementary material for: Aal-circRNA-407 regulates ovarian development of Aedes albopictus, a major arbovirus vector, via the miR-9a-5p/Foxl axis
Source: PLoS Pathog. 2023 May 5;19(5):e1011374. doi: 10.1371/journal.ppat.1011374 (PMC10191370; doi:10.1371/journal.ppat.1011374)
Supplement: S1 Table — (XLSX) [file ppat.1011374.s002.xlsx]

## Sheet: Sheet1
RT-PCR primers
Target	divergent primer F（5'-3'）	diverget primer R（5'-3'）	convergent primer F（5'-3'）	convergent primer R（5'-3'）
circRNA-48	TCGGCACATTCTGTGCTCAT	CCCAAGTGACCATTCCAGCC	ATATTTAGCGTCCGCGGCAA	CTGTTGAATAGCGTTTTACT
circRNA-227	AGTGGGGCGATCAAAACTGT	GATTGTCCCGGGTTGGAGTT	CGACTCTTCCGCGTATTCCA	TCCCGGAATCGTTGTGACTG
circRNA-407	TCACTCCGAAAAGTGCCCTC	AGTTTTTGCGCGACCCTAGA	CAGACGCGAAACAGTCTTGG	GTCGAACAACAGACGAAGGC
circRNA-402	GCACCAGACCAGCCATACAT	ACCCATTGAGTTGGCGGATT	CACCTATGGGAGCTGGATCG	GGTGCGGTGAAGACCTCATT
circRNA-364	ATCACCCTTGTCAGACTCCG	CCAAATCCGCATTCTCCTGC	ACTACTGGATACCGCTCGGA	GCTCATCCGAGCCAACTGAT
artficial circRNA	GTATTAATCCTTATGGTCGT	GGTAAAGATGTCTACGTCAT
AalrpS7			CTGATGCGTTCGAGGGTCAA	ACGCTCACCAATGAACACGA
AaerpS7			ATGGTTTTCGGATCAAAGG	CTTGTGTTCAATGGTGGTCTG
qPCR primers
circRNA/mRNA qPCR primer	sense（5'-3'）	miRNA qPCR primer	sense（5'-3'）
circRNA-48 qF	GGCGCTTGCATTTGATCTTG	bantam-5p qF	CCGGTTTTCATTTTCGATCTGACTAA
circRNA-48 qR	GCTTTGGAAGCGTTTTTACCG	miR-9a-5p qF	TCTTTGGTTATCTAGCTGTATGA
circRNA-227 qF	AGTGGGGCGATCAAAACTGT	miR-989-3p qF	GCTGTGATGTGACGTAGTGGT
circRNA-227 qR	GATTGTCCCGGGTTGGAGTT	miR-92b-3p	AATTGCACTTGTCCCGGCCTGCAA
circRNA-407 qF	CTGAAAAGTTCGCCTTCGCA	miR-305-3p	CGGCACATGTTGGAGTACACTTA
circRNA-407 qR	TTCACTACAGCTACTCGGCT	miR-998-5p	ACTGAACTCTCGTGGGTCTGCAAA
circRNA-402 qF	GAACCACTAAGCTAGCCCGG	miR-988-3p	CCCCTTGTTGCAAACCTCACGCAAA
circRNA-402 qR	CGTTGCGGGCGTTTTCTTG	miR-1891-5p	ACACGTCCATTAACTCTGGTACAA
circRNA-364 qF	GTGTCACACCTGACTGGGAT	aal U6 qF	GGAACGATACAGAGAAGATTAGC
circRNA-364 qR	CCAAATCCGCATTCTCCTGC	aal U6 qR	TGGAACGCTTCACGATTTTGCG
circRNA-2 qF	GCTGGATAGTATAGTGACCG
circRNA-2 qR	GACCGAAGTCGAGTCGAACA
circRNA-44 qF	ACATGTTCGATCCGCAATGG
circRNA-44 qR	ACATGTTCGATCCGCAATGG
circRNA-98 qF	GTCGCTGAAGGAGGATTGGA
circRNA-98 qR	CTGGCATCCATAACCCCTCG
circRNA-117 qF	AAGCCTCTTTGCCGGTATT
circRNA-117 qR	TTTAGTGGAACGGTTCTTCT
circRNA-544 qF	ACGACACAGCCAGACTCCTG
circRNA-544 qR	TTGCGTTCAGCGTTTTGAGG
circRNA-569 qF	TCGAAGAGCCACTCAACGTG
circRNA-569 qR	TCTGTTGTTGTAGGATGTTCGG
circRNA-612 qF	TGAACGGGATCGGGAGAGT
circRNA-612 qR	CCGGCAGAGTGACTGATTCC
circRNA-687 qF	GACGACTTTTTGGGTAAAAT
circRNA-687 qR	GGGATGGACGTCTCCGATTT
circRNA-731 qF	GGCTGTACACGACCCTGAAA
circRNA-731 qR	TTGGATGCGTCATCTTCTGC
circ48 mRNA qF	ATATTTAGCGTCCGCGGCAA
circ48 mRNA qR	CGCTTTGGAAGCGTTTTTACC
circ227 mRNA qF	CGACTCTTCCGCGTATTCCA
circ227 mRNA qR	TCCCGGAATCGTTGTGACTG
circ407 mRNA qF	CCGAGTCAATCCCACAGTCC
circ407 mRNA qR	TCCCGCATGTTTGTTAGGCT
circ402 mRNA qF	CACCTATGGGAGCTGGATCG
circ402 mRNA qR	GGTGCGGTGAAGACCTCATT
circ364 mRNA qF	ACTACTGGATACCGCTCGGA
circ364 mRNA qR	GCTCATCCGAGCCAACTGAT
circDSX qF	GCACAACGTTGCAGACCGAC
circDSX qR	GACCAGAGGGCAAACGGTAT
circRNA-306 qF	ATGACGGCCGAACGGATGAG
circRNA-306 qR	TGTGAAGCAAGGTGGTGACG
circ306 mRNA qF	TCCCTGCACTTCATTCGGTT
circ306 mRNA qR	CCTCAAACTTGAACGCACCG
FOXL mRNA qF	CGGGCGACTCTGAGTGAAAT
FOXL mRNA qR	GCACTCGTTCAGACTGAGGT
AalrpS7 qF	ATGAACTCGGACCTGAAG
AalrpS7 qR	TTCTTGCTGTTGAACTCG
Aal β-actin qF	GCAAACGTGGTATCCTGAC			β-actin qF	GCAAACGTGGTATCCTGAC	β-actin qF	GCAAACGTGGTATCCTGAC	β-actin qF	GCAAACGTGGTATCCTGAC	β-actin qF	GCAAACGTGGTATCCTGAC	β-actin qF	GCAAACGTGGTATCCTGAC	β-actin qF	GCAAACGTGGTATCCTGAC	β-actin qF	GCAAACGTGGTATCCTGAC	β-actin qF	GCAAACGTGGTATCCTGAC	β-actin qF	GCAAACGTGGTATCCTGAC	β-actin qF	GCAAACGTGGTATCCTGAC	β-actin qF	GCAAACGTGGTATCCTGAC	β-actin qF	GCAAACGTGGTATCCTGAC	β-actin qF	GCAAACGTGGTATCCTGAC	β-actin qF	GCAAACGTGGTATCCTGAC	β-actin qF	GCAAACGTGGTATCCTGAC	β-actin qF	GCAAACGTGGTATCCTGAC	β-actin qF	GCAAACGTGGTATCCTGAC	β-actin qF	GCAAACGTGGTATCCTGAC	β-actin qF	GCAAACGTGGTATCCTGAC	β-actin qF	GCAAACGTGGTATCCTGAC	β-actin qF	GCAAACGTGGTATCCTGAC	β-actin qF	GCAAACGTGGTATCCTGAC	β-actin qF	GCAAACGTGGTATCCTGAC
Aal β-actin qR	GTCAGGAGAACTGGGTGCT			β-actin qR	GTCAGGAGAACTGGGTGCT	β-actin qR	GTCAGGAGAACTGGGTGCT	β-actin qR	GTCAGGAGAACTGGGTGCT	β-actin qR	GTCAGGAGAACTGGGTGCT	β-actin qR	GTCAGGAGAACTGGGTGCT	β-actin qR	GTCAGGAGAACTGGGTGCT	β-actin qR	GTCAGGAGAACTGGGTGCT	β-actin qR	GTCAGGAGAACTGGGTGCT	β-actin qR	GTCAGGAGAACTGGGTGCT	β-actin qR	GTCAGGAGAACTGGGTGCT	β-actin qR	GTCAGGAGAACTGGGTGCT	β-actin qR	GTCAGGAGAACTGGGTGCT	β-actin qR	GTCAGGAGAACTGGGTGCT	β-actin qR	GTCAGGAGAACTGGGTGCT	β-actin qR	GTCAGGAGAACTGGGTGCT	β-actin qR	GTCAGGAGAACTGGGTGCT	β-actin qR	GTCAGGAGAACTGGGTGCT	β-actin qR	GTCAGGAGAACTGGGTGCT	β-actin qR	GTCAGGAGAACTGGGTGCT	β-actin qR	GTCAGGAGAACTGGGTGCT	β-actin qR	GTCAGGAGAACTGGGTGCT	β-actin qR	GTCAGGAGAACTGGGTGCT	β-actin qR	GTCAGGAGAACTGGGTGCT
Synthesized Oligos
Target	sense（5'-3'）	antisense（5'-3'）
miR-9a-5p mimics	UCUUUGGUUAUCUAGCUGUAUGA	AUACAGCUAGAUAACCAAAGAUU
miR-989-3p mimics	UGUGAUGUGACGUAGUGGUAC	ACCACUACGUCACAUCACAUU
circ407 siRNA	CAGGCAGCCGAGUAGCUGUTT	ACAGCUACUCGGCUGCCUGTT
NC mimics/siRNA	UUCUCCGAACGUGUCACGUTT	ACGUGACACGUUCGGAGAATT
primer for dsRNAs systhesis
Target	sense（5'-3'）
FOXL dsRNA F	GGATCCTAATACGACTCACTATAGGATAGCTGACCGCACCTTCAC
FOXL dsRNA R	GGATCCTAATACGACTCACTATAGGCCACTAAGTGACTGAGGCCG
DsRed dsRNA F	GGATCCTAATACGACTCACTATAGGATGGTGCGCTCCTCCAAGAA
DsRed dsRNA R	GGATCCTAATACGACTCACTATAGGCTACAGGAACAGGTGGTGGC
RfxCa13d-sgRNA
Target	sense（5'-3'）
sgRNA-NC	CAAGTAAACCCCTACCAACTGGTCGGGGTTTGAAACTGTGCCGTTCCACCCGCTCCAGGAAG
sgRNA-circ407	CAAGTAAACCCCTACCAACTGGTCGGGGTTTGAAACTTCACTACAGCTACTCGGCTGCCTGT
sgRNA-circ48	CAAGTAAACCCCTACCAACTGGTCGGGGTTTGAAACCATGACTCAAGATCAAATGCAAGCGC
sgRNA-circ306	CAAGTAAACCCCTACCAACTGGTCGGGGTTTGAAACCGTACAGCGCCACATAGGTGCTCATC
[truncated: 5,000 more columns]
